# Supplementary material for: A Mixed-Methods Evaluation of a Virtual Rehabilitation Program for Self-Management in Post-COVID-19 Syndrome (Long COVID)
Source: Int J Environ Res Public Health. 2022 Oct 4;19(19):12680. doi: 10.3390/ijerph191912680 (PMC9566175; doi:10.3390/ijerph191912680)
Supplement: Supplementary file 1 [file ijerph-19-12680-s001.zip]

Archive with 3 entries (3 files):
- Figure S1 Healthcare Professionals (HCP) questionnaire.pdf
- Figure S2 Person with Long COVID (PwLC) questionnaire.pdf
- Table S1 Combined HCO and PwLC Template Analysis with qualitative comments.pdf
